# Supplementary material for: Robot-Assisted Approach to Diabetes Care Consultations: Enhancing Patient Engagement and Identifying Therapeutic Issues
Source: Medicina (Kaunas). 2025 Feb 17;61(2):352. doi: 10.3390/medicina61020352 (PMC11857797; doi:10.3390/medicina61020352)
Supplement: Supplementary file 1 [file medicina-61-00352-s001.zip]

Archive with 1 entries (1 files):
- medicina-3459039-supplementary.pdf
